# Supplementary material for: A systematic review of observational studies on long-term air pollution exposure and epigenetic alterations in adults
Source: J Glob Health. 2026 Mar 20;16:04087. doi: 10.7189/jogh.16.04087 (PMC13002177; doi:10.7189/jogh.16.04087)
Supplement: Online Supplementary Document [file jogh-16-04087-s001.zip]

Archive with 2 entries (2 files):
- jogh-16-04087-s001.pdf
- jogh-16-04087-s002.xlsx
