# Supplementary material for: A systematic review of observational studies on long-term air pollution exposure and epigenetic alterations in adults
Source: J Glob Health. 2026 Mar 20;16:04087. doi: 10.7189/jogh.16.04087 (PMC13002177; doi:10.7189/jogh.16.04087)
Supplement: Online Supplementary Document [file jogh-16-04087-s001.zip › jogh-16-04087-s002.xlsx]

## Sheet: Supplementary Table 10
Supplementary Table S10 Differentially methylated sites (CpGs) identified in discovery cohort and replicated in independent external cohorts.
Discovery Cohort												Replication Cohort 1									Replication Cohort 2									Replication Cohort 3
Study	CpGs ID	Location	Gene	Pollutant	N	Coeff	se	Adj P-value	Bonferroni corrected threshold	Cohort(s)		Study	Cohort	Pollutant	N	Coeff	Direction	se	P-value		Study	Cohort	Pollutant	N	Coeff	Direction	se	P-value		Study	Cohort	Pollutant	N	Coeff	Direction	se	P-value
de F.C. Lichtenfels, 2018	cg04908668	chr 6: 32823941	PSMB9	NO2	1017	-0.012	0.002	7.94×10-9	<1.19×10-7	LifeLines Cohort Study		de F.C. Lichtenfels, 2018	KORA F3 Cohort	NO2	422	-0.002	-	0.002	0.26		de F.C. Lichtenfels, 2018	KORA F4 Cohort	NO2	971	0	-	0.002	0.446		-	-	-	-	-	-	-	-
de F.C. Lichtenfels, 2018	cg14938677	chr 7: 127231698	ARF5	NO2	1017	0.023	0.004	1.05×10-8	<1.19×10-7	LifeLines Cohort Study		de F.C. Lichtenfels, 2019	KORA F3 Cohort	NO2	422	-0.008	-	0.003	0.013		de F.C. Lichtenfels, 2019	KORA F4 Cohort	NO2	971	0.001	-	0.003	0.394		-	-	-	-	-	-	-	-
de F.C. Lichtenfels, 2018	cg00344801	chr 22: 46685728	TTC38	NO2	1017	-0.028	0.005	2.38×10-8	<1.19×10-7	LifeLines Cohort Study		de F.C. Lichtenfels, 2020	KORA F3 Cohort	NO2	422	-0.002	-	0.004	0.258		de F.C. Lichtenfels, 2020	KORA F4 Cohort	NO2	971	-0.001	-	0.003	0.421		-	-	-	-	-	-	-	-
de F.C. Lichtenfels, 2018	cg18379295	chr 14: 52326155	GNG2	NO2	1017	0.02	0.004	3.50×10-8	<1.19×10-7	LifeLines Cohort Study		de F.C. Lichtenfels, 2021	KORA F3 Cohort	NO2	422	-0.004	-	0.004	0.147		de F.C. Lichtenfels, 2021	KORA F4 Cohort	NO2	971	-0.002	-	0.003	0.233		-	-	-	-	-	-	-	-
de F.C. Lichtenfels, 2018	cg25769469	chr 5: 71643841	PTCD2	NO2	1017	0.035	0.006	3.69×10-8	<1.19×10-7	LifeLines Cohort Study		de F.C. Lichtenfels, 2022	KORA F3 Cohort	NO2	422	0.003	+	0.006	0.292		de F.C. Lichtenfels, 2022	KORA F4 Cohort	NO2	971	-0.008	+	0.005	0.056		-	-	-	-	-	-	-	-
de F.C. Lichtenfels, 2018	cg02234653	chr 2: 224625080	AP1S3	NO2	1017	-0.017	0.003	4.07×10-8	<1.19×10-7	LifeLines Cohort Study		de F.C. Lichtenfels, 2023	KORA F3 Cohort	NO2	422	0.003	+	0.003	0.198		de F.C. Lichtenfels, 2023	KORA F4 Cohort	NO2	971	-0.002	+	0.002	0.149		-	-	-	-	-	-	-	-
de F.C. Lichtenfels, 2018	cg08500171	chr 6: 31590674	BAT2	NO2	1017	0.023	0.004	9.81×10-8	<1.19×10-7	LifeLines Cohort Study		de F.C. Lichtenfels, 2024	KORA F3 Cohort	NO2	422	-0.003	-	0.004	0.202		de F.C. Lichtenfels, 2024	KORA F4 Cohort	NO2	971	-0.002	-	0.003	0.269		-	-	-	-	-	-	-	-
Plusquin, 2017	cg08120023	chr 1: 116947203	C1orf203	NO2	613	-0.00321	0.00054	3.02e-09	< 1.1e-7	EPIC-Italy		Plusquin, 2017	KORA F3	NO2	500	0	+	0.003	0.9		Plusquin, 2017	KORA F4	NO2	1799	0	+	0.002	0.8		Plusquin, 2017	REGICOR Cohort	NO2	6352	0	+	0	0.4
Plusquin, 2017	cg18201392	chr 1: 185023741	RNF2	NO2	613	-0.00483	0.0009	8.02e-08	< 1.1e-7	EPIC-Italy		Plusquin, 2017	KORA F3	NO2	500	0.002	+	0.004	0.66		Plusquin, 2017	KORA F4	NO2	1799	0.001	+	0.002	0.73		Plusquin, 2017	REGICOR Cohort	NO2	6352	-0.001	-	0.001	0.09
Plusquin, 2017	cg04914283	chr 1: 23181832	EPHB2	NO2	613	-0.00464	0.00086	5.85e-08	< 1.1e-7	EPIC-Italy		Plusquin, 2017	KORA F3	NO2	500	-0.002	-	0.003	0.53		Plusquin, 2017	KORA F4	NO2	1799	-0.003	-	0.002	0.13		Plusquin, 2017	REGICOR Cohort	NO2	6352	0	+	0	0.41
Plusquin, 2017	cg18164357	chr 11: 77534497	C11orf67	NO2	613	-0.00892	0.00155	9.61e-09	< 1.1e-7	EPIC-Italy		Plusquin, 2017	KORA F3	NO2	500	0.001	+	0.004	0.74		Plusquin, 2017	KORA F4	NO2	1799	-0.001	-	0.003	0.74		Plusquin, 2017	REGICOR Cohort	NO2	6352	0	+	0.001	0.85
Plusquin, 2017	cg16205861	chr 12: 54146572	-	NO2	613	-0.00387	0.00072	6.57e-08	< 1.1e-7	EPIC-Italy		Plusquin, 2017	KORA F3	NO2	500	0.003	+	0.004	0.45		Plusquin, 2017	KORA F4	NO2	1799	-0.001	-	0.002	0.55		Plusquin, 2017	REGICOR Cohort	NO2	6352	-0.001	-	0.001	0.41
Plusquin, 2017	cg03870188	chr 13: 113717830	MCF2L	NO2	613	-0.00429	0.00075	1.02e-08	< 1.1e-7	EPIC-Italy		Plusquin, 2017	KORA F3	NO2	500	-0.002	-	0.003	0.59		Plusquin, 2017	KORA F4	NO2	1799	0.002	+	0.002	0.2		Plusquin, 2017	REGICOR Cohort	NO2	6352	0	+	0	0.58
Plusquin, 2017	cg12790758	chr 15: 37369914	MEIS2	NO2	613	-0.00439	0.00081	7.06e-08	< 1.1e-7	EPIC-Italy		Plusquin, 2017	KORA F3	NO2	500	0.002	+	0.003	0.6		Plusquin, 2017	KORA F4	NO2	1799	0.003	+	0.003	0.2		Plusquin, 2017	REGICOR Cohort	NO2	6352	0	+	0	0.44
Plusquin, 2017	cg20939320	chr 3: 132563279	NCRNA00119	NO2	613	-0.00616	0.00112	3.49e-08	< 1.1e-7	EPIC-Italy		Plusquin, 2017	KORA F3	NO2	500	-	-	-	-		Plusquin, 2017	KORA F4	NO2	1799	-	-	-	-		Plusquin, 2017	REGICOR Cohort	NO2	6352	0	+	0.001	0.46
Plusquin, 2017	cg21156210	chr 4: 100485208	RG9MTD2	NO2	613	0.01002	0.00185	6.03e-08	< 1.1e-7	EPIC-Italy		Plusquin, 2017	KORA F3	NO2	500	-0.005	-	0.003	0.08		Plusquin, 2017	KORA F4	NO2	1799	-0.001	-	0.002	0.62		Plusquin, 2017	REGICOR Cohort	NO2	6352	-0.001	-	0.001	0.39
Plusquin, 2017	cg13420207	chr 7: 81666278	CACNA2D1	NO2	613	-0.00983	0.00181	5.56e-08	< 1.1e-7	EPIC-Italy		Plusquin, 2017	KORA F3	NO2	500	0.002	+	0.004	0.64		Plusquin, 2017	KORA F4	NO2	1799	0.001	+	0.002	0.68		Plusquin, 2017	REGICOR Cohort	NO2	6352	0	+	0.001	0.89
Plusquin, 2017	cg22856765	chr 8: 42693384	THAP1	NO2	613	-0.00818	0.00139	4.27e-09	< 1.1e-7	EPIC-Italy		Plusquin, 2017	KORA F3	NO2	500	0.004	+	0.003	0.3		Plusquin, 2017	KORA F4	NO2	1799	0.001	+	0.002	0.69		Plusquin, 2017	REGICOR Cohort	NO2	6352	0	+	0.001	0.95
Plusquin, 2017	cg13918628	chr 9: 35610380	CD72	NO2	613	-0.01169	0.0022	1.02e-07	< 1.1e-7	EPIC-Italy		Plusquin, 2017	KORA F3	NO2	500	0.002	+	0.007	0.82		Plusquin, 2017	KORA F4	NO2	1799	-0.005	-	0.003	0.13		Plusquin, 2017	REGICOR Cohort	NO2	6352	0	+	0.001	0.87
Plusquin, 2017	cg08509991	chr 10: 105845720	COL17A1	NOx	613	0.053	0.01	8.01e-08	< 1.1e-7	EPIC NL		Plusquin, 2017	KORA F3	NOx	500	0.002	+	0.002	0.19		Plusquin, 2017	KORA F4	NOx	1799	-0.001	-	0.001	0.43		Plusquin, 2017	REGICOR Cohort	NOx	6352	0	+	0	0.65
Plusquin, 2017	cg09487985	chr 12: 34484805	-	NOx	613	-0.023	0.004	4.01e-08	< 1.1e-7	EPIC NL		Plusquin, 2017	KORA F3	NOx	500	0.003	+	0.003	0.25		Plusquin, 2017	KORA F4	NOx	1799	0	+	0.001	0.88		Plusquin, 2017	REGICOR Cohort	NOx	6352	0	+	0	0.71
Plusquin, 2017	cg18059012	chr 15: 44969129	PATL2	NOx	613	-0.027	0.005	8.54e-08	< 1.1e-7	EPIC NL		Plusquin, 2017	KORA F3	NOx	500	0.003	+	0.002	0.16		Plusquin, 2017	KORA F4	NOx	1799	0	+	0.001	0.68		Plusquin, 2017	REGICOR Cohort	NOx	6352	-	-	-	-
Plusquin, 2017	cg05036212	chr 2: 119609691	-	NOx	613	0.002	0.013	0.85	< 1.1e-7	EPIC NL		Plusquin, 2017	KORA F3	NOx	500	-	-	-	-		Plusquin, 2017	KORA F4	NOx	1799	-	-	-	-		Plusquin, 2017	REGICOR Cohort	NOx	6352	0	+	0	0.68
Plusquin, 2017	cg18351711	chr 4: 183243982	ODZ3	NOx	613	-0.032	0.006	3.28e-08	< 1.1e-7	EPIC NL		Plusquin, 2017	KORA F3	NOx	500	-0.001	-	0.002	0.62		Plusquin, 2017	KORA F4	NOx	1799	0	+	0.001	0.98		Plusquin, 2017	REGICOR Cohort	NOx	6352	0	+	0	0.24
Plusquin, 2017	cg12232118	chr 6: 30131458	TRIM15	NOx	613	-0.03	0.005	1.03e-09	< 1.1e-7	EPIC NL		Plusquin, 2017	KORA F3	NOx	500	0.001	+	0.002	0.52		Plusquin, 2017	KORA F4	NOx	1799	0.001	+	0.001	0.6		Plusquin, 2017	REGICOR Cohort	NOx	6352	0	+	0	0.35
Plusquin, 2017	cg09499965	chr 7: 151220664	-	NOx	613	-0.025	0.004	5.97e-10	< 1.1e-7	EPIC NL		Plusquin, 2017	KORA F3	NOx	500	0.001	+	0.002	0.72		Plusquin, 2017	KORA F4	NOx	1799	0	+	0.001	0.57		Plusquin, 2017	REGICOR Cohort	NOx	6352	0	+	0	0.89
Plusquin, 2017	cg17629796	chr 13: 30707265	-	PM10	613	-0.38612	0.07252	1.01e-07	< 1.1e-7	EPIC NL		Plusquin, 2017	KORA F3	PM10	500	0.004	+	0.003	0.26		Plusquin, 2017	KORA F4	PM10	1799	-0.002	-	0.002	0.29		Plusquin, 2017	REGICOR Cohort	PM10	6352	0	+	0.002	0.98
Plusquin, 2017	cg03025825	chr 17: 1975245	SMG6	PM10	613	-0.39554	0.07483	1.25e-07	< 1.1e-7	EPIC NL		Plusquin, 2017	KORA F3	PM10	500	0.004	+	0.005	0.4		Plusquin, 2017	KORA F4	PM10	1799	-0.002	-	0.003	0.58		Plusquin, 2017	REGICOR Cohort	PM10	6352	0	+	0.001	0.98
Plusquin, 2017	cg03513315	chr 22: 30988383	PES1	PM10	613	0.22314	0.04245	1.47e-07	< 1.1e-7	EPIC NL		Plusquin, 2017	KORA F3	PM10	500	-0.003	-	0.004	0.48		Plusquin, 2017	KORA F4	PM10	1799	0.003	+	0.003	0.28		Plusquin, 2017	REGICOR Cohort	PM10	6352	0.002	+	0.001	0.22
Plusquin, 2017	cg21232615	chr 9: 27292606	C9orf11	PM10	613	-0.34525	0.06082	1.37e-08	< 1.1e-7	EPIC NL		Plusquin, 2017	KORA F3	PM10	500	0	+	0.007	0.95		Plusquin, 2017	KORA F4	PM10	1799	-0.001	-	0.004	0.89		Plusquin, 2017	REGICOR Cohort	PM10	6352	0	+	0.002	0.89
Plusquin, 2017	cg12575202	chr 10: 133331128	-	PM2.5	613	-0.467	0.08	5.4e-09	< 1.1e-7	EPIC NL		Plusquin, 2017	KORA F3	PM2.5	500	0.029	+	0.012	0.02		Plusquin, 2017	KORA F4	PM2.5	1799	-0.001	-	0.006	0.9		Plusquin, 2017	REGICOR Cohort	PM2.5	6352	0.002	+	0.003	0.48
Plusquin, 2017	cg08630381	chr 13: 100612277	-	PM2.5	613	0.461	0.073	2.58e-10	< 1.1e-7	EPIC NL		Plusquin, 2017	KORA F3	PM2.5	500	-0.009	-	0.012	0.44		Plusquin, 2017	KORA F4	PM2.5	1799	0.003	+	0.007	0.67		Plusquin, 2017	REGICOR Cohort	PM2.5	6352	0.005	+	0.004	0.24
Plusquin, 2017	cg17629796	chr 13: 30707265	-	PM2.5	613	-0.563	0.094	2.11e-09	< 1.1e-7	EPIC NL		Plusquin, 2017	KORA F3	PM2.5	500	0.009	+	0.01	0.39		Plusquin, 2017	KORA F4	PM2.5	1799	-0.001	-	0.006	0.86		Plusquin, 2017	REGICOR Cohort	PM2.5	6352	-0.001	-	0.004	0.69
Plusquin, 2017	cg07084345	chr 15: 61972967	-	PM2.5	613	-0.513	0.075	7.26e-12	< 1.1e-7	EPIC NL		Plusquin, 2017	KORA F3	PM2.5	500	0.014	+	0.055	0.8		Plusquin, 2017	KORA F4	PM2.5	1799	-0.01	-	0.026	0.7		Plusquin, 2017	REGICOR Cohort	PM2.5	6352	-	-	-	-
Plusquin, 2017	cg23890774	chr 19: 36618841	-	PM2.5	613	-	-	-	< 1.1e-7	EPIC NL		Plusquin, 2017	KORA F3	PM2.5	500	-0.007	-	0.016	0.67		Plusquin, 2017	KORA F4	PM2.5	1799	0.001	+	0.011	0.89		Plusquin, 2017	REGICOR Cohort	PM2.5	6352	-0.003	-	0.005	0.57
Plusquin, 2017	cg04319606	chr 2: 26785290	C2orf70	PM2.5	613	0.36	0.068	1.31e-07	< 1.1e-7	EPIC NL		Plusquin, 2017	KORA F3	PM2.5	500	-0.018	-	0.016	0.25		Plusquin, 2017	KORA F4	PM2.5	1799	0.005	+	0.01	0.61		Plusquin, 2017	REGICOR Cohort	PM2.5	6352	-	-	-	-
Plusquin, 2017	cg09568355	chr 2: 45228633	-	PM2.5	613	0.261	0.05	1.41e-07	< 1.1e-7	EPIC NL		Plusquin, 2017	KORA F3	PM2.5	500	-0.007	-	0.018	0.68		Plusquin, 2017	KORA F4	PM2.5	1799	0.005	+	0.009	0.61		Plusquin, 2017	REGICOR Cohort	PM2.5	6352	0	+	0.004	0.95
Plusquin, 2017	cg03513315	chr 22: 30988383	PES1	PM2.5	613	0.307	0.058	1.35e-07	< 1.1e-7	EPIC NL		Plusquin, 2017	KORA F3	PM2.5	500	-0.01	-	0.014	0.46		Plusquin, 2017	KORA F4	PM2.5	1799	0.011	+	0.008	0.16		Plusquin, 2017	REGICOR Cohort	PM2.5	6352	-0.004	-	0.003	0.2
Plusquin, 2017	cg25489413	chr 7: 44794343	ZMIZ2	PM2.5	613	-0.365	0.068	6.48e-08	< 1.1e-7	EPIC NL		Plusquin, 2017	KORA F3	PM2.5	500	0.016	+	0.012	0.21		Plusquin, 2017	KORA F4	PM2.5	1799	0.001	+	0.007	0.89		Plusquin, 2017	REGICOR Cohort	PM2.5	6352	0.002	+	0.003	0.34
Plusquin, 2017	cg00005622	chr 8: 145180403	-	PM2.5	613	-0.398	0.064	5.16e-10	< 1.1e-7	EPIC NL		Plusquin, 2017	KORA F3	PM2.5	500	0.01	+	0.018	0.6		Plusquin, 2017	KORA F4	PM2.5	1799	-0.011	-	0.011	0.31		Plusquin, 2017	REGICOR Cohort	PM2.5	6352	-0.002	-	0.004	0.61
Sayols-Baixeras, 2019	cg04430911	chr 1: 36914349	OSCP1	NO2	630	-0.00433	0.000896	1.38e-06	<1.17×10-7	REGICOR Study		Sayols-Baixeras, 2019	EPIC-Italy	NO2	454	0.000165	+	0.000101	0.102		-	-	-	-	-	-	-	-		-	-	-	-	-	-	-	-
Sayols-Baixeras, 2019	cg22228439	chr 1: 46766431	LRRC41	NO2	630	-0.00381	0.000861	9.81e-06	<1.17×10-7	REGICOR Study		Sayols-Baixeras, 2019	EPIC-Italy	NO2	454	8.39e-05	+	0.000102	0.411		-	-	-	-	-	-	-	-		-	-	-	-	-	-	-	-
Sayols-Baixeras, 2019	cg25076881	chr 1: 159409836	OR10J1	NO2	630	0.00676	0.00134	4.15e-07	<1.17×10-7	REGICOR Study		Sayols-Baixeras, 2019	EPIC-Italy	NO2	454	-0.000342	-	0.000158	0.0302		-	-	-	-	-	-	-	-		-	-	-	-	-	-	-	-
Sayols-Baixeras, 2019	cg22491058	chr 1: 207277466	C4BPA	NO2	630	-0.00394	0.000786	5.46e-07	<1.17×10-7	REGICOR Study		Sayols-Baixeras, 2019	EPIC-Italy	NO2	454	3.11e-05	+	0.000152	0.838		-	-	-	-	-	-	-	-		-	-	-	-	-	-	-	-
Sayols-Baixeras, 2019	cg02477458	chr 1: 226112258	PYCR2	NO2	630	0.00785	0.00175	7.57e-06	<1.17×10-7	REGICOR Study		Sayols-Baixeras, 2019	EPIC-Italy	NO2	454	4.79e-07	+	0.000213	0.998		-	-	-	-	-	-	-	-		-	-	-	-	-	-	-	-
Sayols-Baixeras, 2019	cg18990899	chr 2: 205385002	-	NO2	630	0.00715	0.00157	5.42e-06	<1.17×10-7	REGICOR Study		Sayols-Baixeras, 2019	EPIC-Italy	NO2	454	-9.04e-05	-	0.000238	0.704		-	-	-	-	-	-	-	-		-	-	-	-	-	-	-	-
Sayols-Baixeras, 2019	cg02012974	chr 3: 66492992	LRIG1	NO2	630	-0.00377	0.000837	6.76e-06	<1.17×10-7	REGICOR Study		Sayols-Baixeras, 2019	EPIC-Italy	NO2	454	6.27e-06	+	0.000135	0.963		-	-	-	-	-	-	-	-		-	-	-	-	-	-	-	-
Sayols-Baixeras, 2019	cg10943458	chr 3: 120627085	STXBP5L	NO2	630	-0.00929	0.00209	8.87e-06	<1.17×10-7	REGICOR Study		Sayols-Baixeras, 2019	EPIC-Italy	NO2	454	-0.0011	-	0.000564	0.0516		-	-	-	-	-	-	-	-		-	-	-	-	-	-	-	-
Sayols-Baixeras, 2019	cg22777326	chr 4: 13546316	NKX3-2	NO2	630	-0.00896	0.00192	3.07e-06	<1.17×10-7	REGICOR Study		Sayols-Baixeras, 2019	EPIC-Italy	NO2	454	-0.000125	-	0.000215	0.56		-	-	-	-	-	-	-	-		-	-	-	-	-	-	-	-
Sayols-Baixeras, 2019	cg04747180	chr 4: 39116218	KLHL5	NO2	630	-0.00375	0.000769	1.05e-06	<1.17×10-7	REGICOR Study		Sayols-Baixeras, 2019	EPIC-Italy	NO2	454	1.06e-05	+	0.000135	0.938		-	-	-	-	-	-	-	-		-	-	-	-	-	-	-	-
Sayols-Baixeras, 2019	cg11193767	chr 4: 83930905	LIN54	NO2	630	-0.00437	0.000853	2.98e-07	<1.17×10-7	REGICOR Study		Sayols-Baixeras, 2019	EPIC-Italy	NO2	454	-0.00014	-	0.000112	0.213		-	-	-	-	-	-	-	-		-	-	-	-	-	-	-	-
Sayols-Baixeras, 2019	cg25500080	chr 5: 140346199	PCDHAC2; PCDHA7; PCDHA12; PCDHA6; PCDHA10; PCDHA4; PCDHA11; PCDHA8; PCDHA1; PCDHA9; PCDHA13; PCDHA5; PCDHA3	NO2	630	-0.00819	0.00163	4.96e-07	<1.17×10-7	REGICOR Study		Sayols-Baixeras, 2019	EPIC-Italy	NO2	454	0.000194	+	0.000378	0.608		-	-	-	-	-	-	-	-		-	-	-	-	-	-	-	-
Sayols-Baixeras, 2019	cg05783854	chr 5: 140346403	PCDHAC2; PCDHA7; PCDHA12; PCDHA6; PCDHA10; PCDHA4; PCDHA11; PCDHA8; PCDHA1; PCDHA9; PCDHA13; PCDHA5; PCDHA3	NO2	630	-0.00793	0.00176	6.37e-06	<1.17×10-7	REGICOR Study		Sayols-Baixeras, 2019	EPIC-Italy	NO2	454	0.000235	+	0.000272	0.388		-	-	-	-	-	-	-	-		-	-	-	-	-	-	-	-
Sayols-Baixeras, 2019	cg01323964	chr 7: 65219171	SNORA22; CCT6P1	NO2	630	-0.00501	0.000992	4.47e-07	<1.17×10-7	REGICOR Study		Sayols-Baixeras, 2019	EPIC-Italy	NO2	454	0.000225	+	0.000182	0.217		-	-	-	-	-	-	-	-		-	-	-	-	-	-	-	-
Sayols-Baixeras, 2019	cg04598292	chr 7: 158495856	NCAPG2	NO2	630	-0.00582	0.00126	3.69e-06	<1.17×10-7	REGICOR Study		Sayols-Baixeras, 2019	EPIC-Italy	NO2	454	-0.00017	-	0.000212	0.422		-	-	-	-	-	-	-	-		-	-	-	-	-	-	-	-
Sayols-Baixeras, 2019	cg02469095	chr 8: 99960921	OSR2	NO2	630	-0.00767	0.00173	9.54e-06	<1.17×10-7	REGICOR Study		Sayols-Baixeras, 2019	EPIC-Italy	NO2	454	-0.000245	-	0.000355	0.489		-	-	-	-	-	-	-	-		-	-	-	-	-	-	-	-
Sayols-Baixeras, 2019	cg13787987	chr 10: 50970591	OGDHL	NO2	630	-0.00859	0.00189	5.7e-06	<1.17×10-7	REGICOR Study		Sayols-Baixeras, 2019	EPIC-Italy	NO2	454	-0.000274	-	0.000308	0.374		-	-	-	-	-	-	-	-		-	-	-	-	-	-	-	-
Sayols-Baixeras, 2019	cg23815853	chr 12: 48147034	RAPGEF3	NO2	630	-0.00385	0.000853	6.55e-06	<1.17×10-7	REGICOR Study		Sayols-Baixeras, 2019	EPIC-Italy	NO2	454	0.000114	+	0.000156	0.465		-	-	-	-	-	-	-	-		-	-	-	-	-	-	-	-
Sayols-Baixeras, 2019	cg01183510	chr 12: 66582582	IRAK3	NO2	630	-0.004	0.000877	5.06e-06	<1.17×10-7	REGICOR Study		Sayols-Baixeras, 2019	EPIC-Italy	NO2	454	0.000249	+	0.000155	0.108		-	-	-	-	-	-	-	-		-	-	-	-	-	-	-	-
Sayols-Baixeras, 2019	cg04682193	chr 12: 121867725	KDM2B	NO2	630	-0.00394	0.000883	7.92e-06	<1.17×10-7	REGICOR Study		Sayols-Baixeras, 2019	EPIC-Italy	NO2	454	0.000137	+	0.000136	0.316		-	-	-	-	-	-	-	-		-	-	-	-	-	-	-	-
Sayols-Baixeras, 2019	cg18236477	chr 13: 26043066	ATP8A2	NO2	630	-0.00993	0.00194	3.19e-07	<1.17×10-7	REGICOR Study		Sayols-Baixeras, 2019	EPIC-Italy	NO2	454	5.82e-05	+	0.000231	0.801		-	-	-	-	-	-	-	-		-	-	-	-	-	-	-	-
Sayols-Baixeras, 2019	cg04118119	chr 13: 47371987	ESD	NO2	630	-0.0045	0.000934	1.42e-06	<1.17×10-7	REGICOR Study		Sayols-Baixeras, 2019	EPIC-Italy	NO2	454	0.000145	+	0.000138	0.293		-	-	-	-	-	-	-	-		-	-	-	-	-	-	-	-
Sayols-Baixeras, 2019	cg01945427	chr 14: 90722978	PSMC1	NO2	630	0.00768	0.00167	4.42e-06	<1.17×10-7	REGICOR Study		Sayols-Baixeras, 2019	EPIC-Italy	NO2	454	4.48e-06	+	0.000363	0.99		-	-	-	-	-	-	-	-		-	-	-	-	-	-	-	-
Sayols-Baixeras, 2019	cg01714756	chr 14: 94780400	SERPINA6	NO2	630	0.00596	0.00134	9.24e-06	<1.17×10-7	REGICOR Study		Sayols-Baixeras, 2019	EPIC-Italy	NO2	454	-0.000172	-	0.000166	0.3		-	-	-	-	-	-	-	-		-	-	-	-	-	-	-	-
Sayols-Baixeras, 2019	cg11357013	chr 15: 73588054	NEO1	NO2	630	-0.00432	0.000886	1.11e-06	<1.17×10-7	REGICOR Study		Sayols-Baixeras, 2019	EPIC-Italy	NO2	454	0.000292	+	0.00014	0.0373		-	-	-	-	-	-	-	-		-	-	-	-	-	-	-	-
Sayols-Baixeras, 2019	cg08576185	chr 16: 2055684	ZNF598	NO2	630	-0.00621	0.00127	1.07e-06	<1.17×10-7	REGICOR Study		Sayols-Baixeras, 2019	EPIC-Italy	NO2	454	4.3e-05	+	0.00016	0.789		-	-	-	-	-	-	-	-		-	-	-	-	-	-	-	-
Sayols-Baixeras, 2019	cg08154963	chr 17: 33426885	RAD51L3	NO2	630	-0.00381	0.000828	4.19e-06	<1.17×10-7	REGICOR Study		Sayols-Baixeras, 2019	EPIC-Italy	NO2	454	7.22e-06	+	0.000112	0.949		-	-	-	-	-	-	-	-		-	-	-	-	-	-	-	-
Sayols-Baixeras, 2019	cg20938699	chr 17: 35296966	LHX1	NO2	630	-0.00977	0.00219	8.2e-06	<1.17×10-7	REGICOR Study		Sayols-Baixeras, 2019	EPIC-Italy	NO2	454	-0.000239	-	0.000363	0.511		-	-	-	-	-	-	-	-		-	-	-	-	-	-	-	-
Sayols-Baixeras, 2019	cg23730408	chr 18: 46061606	-	NO2	630	-0.00576	0.00129	7.6e-06	<1.17×10-7	REGICOR Study		Sayols-Baixeras, 2019	EPIC-Italy	NO2	454	-0.000158	-	0.00016	0.326		-	-	-	-	-	-	-	-		-	-	-	-	-	-	-	-
Sayols-Baixeras, 2019	cg00775818	chr 19: 2431171	LMNB2	NO2	630	-0.00428	0.000938	4.98e-06	<1.17×10-7	REGICOR Study		Sayols-Baixeras, 2019	EPIC-Italy	NO2	454	0.000221	+	0.000144	0.126		-	-	-	-	-	-	-	-		-	-	-	-	-	-	-	-
Sayols-Baixeras, 2019	cg16452651	chr 21: 35016873	ITSN1	NO2	630	-0.00422	0.000742	1.3e-08	<1.17×10-7	REGICOR Study		Sayols-Baixeras, 2019	EPIC-Italy	NO2	454	0.000146	+	0.000137	0.285		-	-	-	-	-	-	-	-		-	-	-	-	-	-	-	-
Sayols-Baixeras, 2019	cg23312431	chr 21: 45773997	TRPM2	NO2	630	-0.0042	0.000885	2.1e-06	<1.17×10-7	REGICOR Study		Sayols-Baixeras, 2019	EPIC-Italy	NO2	454	0.00022	+	0.000124	0.0754		-	-	-	-	-	-	-	-		-	-	-	-	-	-	-	-
Sayols-Baixeras, 2019	cg04430911	chr 1: 36914349	OSCP1	NOx	630	-0.00227	0.000465	1.01e-06	<1.17×10-7	REGICOR Study		Sayols-Baixeras, 2019	EPIC-Italy	NOx	454	9.34e-05	+	4.08e-05	0.0221		-	-	-	-	-	-	-	-		-	-	-	-	-	-	-	-
Sayols-Baixeras, 2019	cg25076881	chr 1: 159409836	OR10J1	NOx	630	0.00307	0.000678	5.67e-06	<1.17×10-7	REGICOR Study		Sayols-Baixeras, 2019	EPIC-Italy	NOx	454	-0.000161	-	8.1e-05	0.0471		-	-	-	-	-	-	-	-		-	-	-	-	-	-	-	-
Sayols-Baixeras, 2019	cg22491058	chr 1: 207277466	C4BPA	NOx	630	-0.00195	0.000398	9.19e-07	<1.17×10-7	REGICOR Study		Sayols-Baixeras, 2019	EPIC-Italy	NOx	454	3.1e-05	+	6.68e-05	0.643		-	-	-	-	-	-	-	-		-	-	-	-	-	-	-	-
Sayols-Baixeras, 2019	cg02012974	chr 3: 66492992	LRIG1	NOx	630	-0.00191	0.000431	9.17e-06	<1.17×10-7	REGICOR Study		Sayols-Baixeras, 2019	EPIC-Italy	NOx	454	-1.47e-05	-	6.6e-05	0.823		-	-	-	-	-	-	-	-		-	-	-	-	-	-	-	-
Sayols-Baixeras, 2019	cg27317909	chr 3: 77087684	-	NOx	630	-0.0039	0.000863	6.24e-06	<1.17×10-7	REGICOR Study		Sayols-Baixeras, 2019	EPIC-Italy	NOx	454	4.97e-05	+	0.00011	0.651		-	-	-	-	-	-	-	-		-	-	-	-	-	-	-	-
Sayols-Baixeras, 2019	cg22777326	chr 4: 13546316	NKX3-2	NOx	630	-0.0044	0.000982	7.24e-06	<1.17×10-7	REGICOR Study		Sayols-Baixeras, 2019	EPIC-Italy	NOx	454	-7.67e-05	-	0.000102	0.451		-	-	-	-	-	-	-	-		-	-	-	-	-	-	-	-
Sayols-Baixeras, 2019	cg04747180	chr 4: 39116218	KLHL5	NOx	630	-0.00185	0.000388	1.75e-06	<1.17×10-7	REGICOR Study		Sayols-Baixeras, 2019	EPIC-Italy	NOx	454	3.47e-05	+	6.28e-05	0.58		-	-	-	-	-	-	-	-		-	-	-	-	-	-	-	-
Sayols-Baixeras, 2019	cg11193767	chr 4: 83930905	LIN54	NOx	630	-0.0022	0.000432	3.48e-07	<1.17×10-7	REGICOR Study		Sayols-Baixeras, 2019	EPIC-Italy	NOx	454	-4.81e-05	-	5.39e-05	0.372		-	-	-	-	-	-	-	-		-	-	-	-	-	-	-	-
Sayols-Baixeras, 2019	cg24535910	chr 4: 164253470	NPY1R	NOx	630	-0.00417	0.000932	7.76e-06	<1.17×10-7	REGICOR Study		Sayols-Baixeras, 2019	EPIC-Italy	NOx	454	-9.24e-05	-	0.000137	0.501		-	-	-	-	-	-	-	-		-	-	-	-	-	-	-	-
Sayols-Baixeras, 2019	cg25500080	chr 5: 140346199	PCDHAC2; PCDHA7; PCDHA12; PCDHA6; PCDHA10; PCDHA4; PCDHA11; PCDHA8; PCDHA1; PCDHA9; PCDHA13; PCDHA5; PCDHA3	NOx	630	-0.00402	0.000773	2e-07	<1.17×10-7	REGICOR Study		Sayols-Baixeras, 2019	EPIC-Italy	NOx	454	1.25e-05	+	0.000185	0.946		-	-	-	-	-	-	-	-		-	-	-	-	-	-	-	-
Sayols-Baixeras, 2019	cg05783854	chr 5: 140346403	PCDHAC2; PCDHA7; PCDHA12; PCDHA6; PCDHA10; PCDHA4; PCDHA11; PCDHA8; PCDHA1; PCDHA9; PCDHA13; PCDHA5; PCDHA3	NOx	630	-0.00405	0.000889	5.34e-06	<1.17×10-7	REGICOR Study		Sayols-Baixeras, 2019	EPIC-Italy	NOx	454	8.47e-05	+	0.000126	0.501		-	-	-	-	-	-	-	-		-	-	-	-	-	-	-	-
Sayols-Baixeras, 2019	cg26560110	chr 6: 28603161	-	NOx	630	-0.00369	0.000819	6.59e-06	<1.17×10-7	REGICOR Study		Sayols-Baixeras, 2019	EPIC-Italy	NOx	454	5.84e-05	+	0.000142	0.681		-	-	-	-	-	-	-	-		-	-	-	-	-	-	-	-
Sayols-Baixeras, 2019	cg05314350	chr 6: 28874702	TRIM27	NOx	630	-0.0022	0.000485	5.56e-06	<1.17×10-7	REGICOR Study		Sayols-Baixeras, 2019	EPIC-Italy	NOx	454	4.63e-05	+	8.61e-05	0.591		-	-	-	-	-	-	-	-		-	-	-	-	-	-	-	-
Sayols-Baixeras, 2019	cg05860220	chr 6: 99632147	-	NOx	630	0.00345	0.00077	7.62e-06	<1.17×10-7	REGICOR Study		Sayols-Baixeras, 2019	EPIC-Italy	NOx	454	-7.11e-05	-	0.000119	0.549		-	-	-	-	-	-	-	-		-	-	-	-	-	-	-	-
Sayols-Baixeras, 2019	cg01323964	chr 7: 65219171	SNORA22; CCT6P1	NOx	630	-0.00252	0.000488	2.43e-07	<1.17×10-7	REGICOR Study		Sayols-Baixeras, 2019	EPIC-Italy	NOx	454	5.39e-05	+	8.03e-05	0.502		-	-	-	-	-	-	-	-		-	-	-	-	-	-	-	-
Sayols-Baixeras, 2019	cg04598292	chr 7: 158495856	NCAPG2	NOx	630	-0.00298	0.00065	4.5e-06	<1.17×10-7	REGICOR Study		Sayols-Baixeras, 2019	EPIC-Italy	NOx	454	-9.92e-05	-	9.79e-05	0.311		-	-	-	-	-	-	-	-		-	-	-	-	-	-	-	-
Sayols-Baixeras, 2019	cg13787987	chr 10: 50970591	OGDHL	NOx	630	-0.00417	0.000902	3.8e-06	<1.17×10-7	REGICOR Study		Sayols-Baixeras, 2019	EPIC-Italy	NOx	454	-6.8e-05	-	0.000135	0.615		-	-	-	-	-	-	-	-		-	-	-	-	-	-	-	-
Sayols-Baixeras, 2019	cg01183510	chr 12: 66582582	IRAK3	NOx	630	-0.00196	0.000417	2.59e-06	<1.17×10-7	REGICOR Study		Sayols-Baixeras, 2019	EPIC-Italy	NOx	454	6.51e-05	+	7.49e-05	0.384		-	-	-	-	-	-	-	-		-	-	-	-	-	-	-	-
Sayols-Baixeras, 2019	cg07419011	chr 12: 120688060	PXN	NOx	630	0.00389	0.000853	5.11e-06	<1.17×10-7	REGICOR Study		Sayols-Baixeras, 2019	EPIC-Italy	NOx	454	-0.000492	-	0.000203	0.0154		-	-	-	-	-	-	-	-		-	-	-	-	-	-	-	-
Sayols-Baixeras, 2019	cg18236477	chr 13: 26043066	ATP8A2	NOx	630	-0.00475	0.00094	4.25e-07	<1.17×10-7	REGICOR Study		Sayols-Baixeras, 2019	EPIC-Italy	NOx	454	-2.41e-06	-	0.000108	0.982		-	-	-	-	-	-	-	-		-	-	-	-	-	-	-	-
Sayols-Baixeras, 2019	cg01945427	chr 14: 90722978	PSMC1	NOx	630	0.00378	0.000837	6.25e-06	<1.17×10-7	REGICOR Study		Sayols-Baixeras, 2019	EPIC-Italy	NOx	454	9.57e-05	+	0.000198	0.629		-	-	-	-	-	-	-	-		-	-	-	-	-	-	-	-
Sayols-Baixeras, 2019	cg11357013	chr 15: 73588054	NEO1	NOx	630	-0.00219	0.000452	1.27e-06	<1.17×10-7	REGICOR Study		Sayols-Baixeras, 2019	EPIC-Italy	NOx	454	0.000141	+	6.33e-05	0.0262		-	-	-	-	-	-	-	-		-	-	-	-	-	-	-	-
Sayols-Baixeras, 2019	cg05347755	chr 16: 534908	RAB11FIP3	NOx	630	-0.00395	0.000892	9.17e-06	<1.17×10-7	REGICOR Study		Sayols-Baixeras, 2019	EPIC-Italy	NOx	454	0.000226	+	8.61e-05	0.00871		-	-	-	-	-	-	-	-		-	-	-	-	-	-	-	-
Sayols-Baixeras, 2019	cg08576185	chr 16: 2055684	ZNF598	NOx	630	-0.00308	0.000591	1.93e-07	<1.17×10-7	REGICOR Study		Sayols-Baixeras, 2019	EPIC-Italy	NOx	454	4.55e-06	+	7.33e-05	0.95		-	-	-	-	-	-	-	-		-	-	-	-	-	-	-	-
Sayols-Baixeras, 2019	cg08154963	chr 17: 33426885	RAD51L3	NOx	630	-0.0019	0.000407	3.04e-06	<1.17×10-7	REGICOR Study		Sayols-Baixeras, 2019	EPIC-Italy	NOx	454	3.81e-05	+	5.47e-05	0.486		-	-	-	-	-	-	-	-		-	-	-	-	-	-	-	-
Sayols-Baixeras, 2019	cg00775818	chr 19: 2431171	LMNB2	NOx	630	-0.00231	0.000447	2.34e-07	<1.17×10-7	REGICOR Study		Sayols-Baixeras, 2019	EPIC-Italy	NOx	454	0.000134	+	6.43e-05	0.0378		-	-	-	-	-	-	-	-		-	-	-	-	-	-	-	-
Sayols-Baixeras, 2019	cg16452651	chr 21: 35016873	ITSN1	NOx	630	-0.00206	0.00036	9.62e-09	<1.17×10-7	REGICOR Study		Sayols-Baixeras, 2019	EPIC-Italy	NOx	454	2.55e-05	+	6.61e-05	0.699		-	-	-	-	-	-	-	-		-	-	-	-	-	-	-	-
Sayols-Baixeras, 2019	cg23312431	chr 21: 45773997	TRPM2	NOx	630	-0.00207	0.00043	1.43e-06	<1.17×10-7	REGICOR Study		Sayols-Baixeras, 2019	EPIC-Italy	NOx	454	6.33e-05	+	5.86e-05	0.281		-	-	-	-	-	-	-	-		-	-	-	-	-	-	-	-
Sayols-Baixeras, 2019	cg18254183	chr 2: 18353182	-	PM10	630	0.021	0.00461	5.37e-06	<1.17×10-7	REGICOR Study		Sayols-Baixeras, 2019	EPIC-Italy	PM10	454	-0.000143	-	0.00049	0.771		-	-	-	-	-	-	-	-		-	-	-	-	-	-	-	-
Sayols-Baixeras, 2019	cg07745624	chr 4: 21950952	KCNIP4	PM10	630	-0.0309	0.00672	4.14e-06	<1.17×10-7	REGICOR Study		Sayols-Baixeras, 2019	EPIC-Italy	PM10	454	0.000419	+	0.001	0.676		-	-	-	-	-	-	-	-		-	-	-	-	-	-	-	-
Sayols-Baixeras, 2019	cg15450160	chr 8: 99130171	HRSP12; POP1	PM10	630	0.03	0.00671	7.63e-06	<1.17×10-7	REGICOR Study		Sayols-Baixeras, 2019	EPIC-Italy	PM10	454	-0.0007	-	0.0021	0.738		-	-	-	-	-	-	-	-		-	-	-	-	-	-	-	-
Sayols-Baixeras, 2019	cg05664472	chr 11: 2444788	TRPM5	PM10	630	0.0362	0.00775	2.95e-06	<1.17×10-7	REGICOR Study		Sayols-Baixeras, 2019	EPIC-Italy	PM10	PM10	0.00118	+	0.00116	0.31		-	-	-	-	-	-	-	-		-	-	-	-	-	-	-	-
Sayols-Baixeras, 2019	cg02042710	chr 12: 62586892	FAM19A2	PM10	630	-0.0316	0.00658	1.57e-06	<1.17×10-7	REGICOR Study		Sayols-Baixeras, 2019	EPIC-Italy	PM10	454	0.00111	+	0.0018	0.536		-	-	-	-	-	-	-	-		-	-	-	-	-	-	-	-
Sayols-Baixeras, 2019	cg13222768	chr 13: 99195819	STK24	PM10	630	-0.032	0.00716	7.7e-06	<1.17×10-7	REGICOR Study		Sayols-Baixeras, 2019	EPIC-Italy	PM10	454	-0.000838	-	0.000995	0.4		-	-	-	-	-	-	-	-		-	-	-	-	-	-	-	-
Sayols-Baixeras, 2019	cg05593834	chr 17: 35295726	LHX1	PM10	630	-0.033	0.00741	8.2e-06	<1.17×10-7	REGICOR Study		Sayols-Baixeras, 2019	EPIC-Italy	PM10	454	0.00133	+	0.00108	0.217		-	-	-	-	-	-	-	-		-	-	-	-	-	-	-	-
Sayols-Baixeras, 2020	cg24681307	chr 1: 110526191	AHCYL1	PM2.5	630	-0.0255	0.00573	8.44e-06	<1.17×10-7	REGICOR Study		Sayols-Baixeras, 2019	EPIC-Italy	PM2.5	454	0.00115	+	0.00115	0.318		-	-	-	-	-	-	-	-		-	-	-	-	-	-	-	-
Sayols-Baixeras, 2021	cg15134583	chr 1: 224015075	TP53BP2	PM2.5	630	-0.0279	0.00577	1.35e-06	<1.17×10-7	REGICOR Study		Sayols-Baixeras, 2019	EPIC-Italy	PM2.5	454	-0.0013	-	0.000879	0.138		-	-	-	-	-	-	-	-		-	-	-	-	-	-	-	-
Sayols-Baixeras, 2022	cg05627557	chr 2: 37418009	-	PM2.5	630	-0.0276	0.00547	4.53e-07	<1.17×10-7	REGICOR Study		Sayols-Baixeras, 2019	EPIC-Italy	PM2.5	454	-0.000604	-	0.000882	0.493		-	-	-	-	-	-	-	-		-	-	-	-	-	-	-	-
Sayols-Baixeras, 2023	cg02012974	chr 3: 66492992	LRIG1	PM2.5	630	-0.0239	0.00528	6.15e-06	<1.17×10-7	REGICOR Study		Sayols-Baixeras, 2019	EPIC-Italy	PM2.5	454	-0.00188	-	0.0011	0.0873		-	-	-	-	-	-	-	-		-	-	-	-	-	-	-	-
Sayols-Baixeras, 2024	cg11193767	chr 4: 83930905	LIN54	PM2.5	630	-0.0269	0.00575	2.99e-06	<1.17×10-7	REGICOR Study		Sayols-Baixeras, 2019	EPIC-Italy	PM2.5	454	-0.00208	-	0.000863	0.016		-	-	-	-	-	-	-	-		-	-	-	-	-	-	-	-
Sayols-Baixeras, 2025	cg04425005	chr 4: 146783253	ZNF827	PM2.5	630	-0.0331	0.007	2.33e-06	<1.17×10-7	REGICOR Study		Sayols-Baixeras, 2019	EPIC-Italy	PM2.5	454	0.000858	+	0.000825	0.298		-	-	-	-	-	-	-	-		-	-	-	-	-	-	-	-
Sayols-Baixeras, 2026	cg14919455	chr 6: 7167468	RREB1	PM2.5	630	-0.0297	0.00671	9.64e-06	<1.17×10-7	REGICOR Study		Sayols-Baixeras, 2019	EPIC-Italy	PM2.5	454	-0.000581	-	0.00102	0.569		-	-	-	-	-	-	-	-		-	-	-	-	-	-	-	-
Sayols-Baixeras, 2027	cg15033036	chr 9: 133556841	PRDM12	PM2.5	630	0.0549	0.0119	3.96e-06	<1.17×10-7	REGICOR Study		Sayols-Baixeras, 2019	EPIC-Italy	PM2.5	454	0.00262	+	0.00332	0.43		-	-	-	-	-	-	-	-		-	-	-	-	-	-	-	-
Sayols-Baixeras, 2028	cg16657886	chr 11: 1855502	SYT8	PM2.5	630	0.052	0.0118	9.7e-06	<1.17×10-7	REGICOR Study		Sayols-Baixeras, 2019	EPIC-Italy	PM2.5	454	-0.00319	-	0.00189	0.0913		-	-	-	-	-	-	-	-		-	-	-	-	-	-	-	-
Sayols-Baixeras, 2029	cg13766864	chr 11: 74172851	KCNE3	PM2.5	630	-0.0439	0.00989	8.98e-06	<1.17×10-7	REGICOR Study		Sayols-Baixeras, 2019	EPIC-Italy	PM2.5	454	0.00127	+	0.00176	0.473		-	-	-	-	-	-	-	-		-	-	-	-	-	-	-	-
Sayols-Baixeras, 2030	cg04118119	chr 13: 47371987	ESD	PM2.5	630	-0.027	0.00603	7.71e-06	<1.17×10-7	REGICOR Study		Sayols-Baixeras, 2019	EPIC-Italy	PM2.5	454	-9.3e-05	-	0.00116	0.936		-	-	-	-	-	-	-	-		-	-	-	-	-	-	-	-
Sayols-Baixeras, 2031	cg14138235	chr 14: 56281968	-	PM2.5	630	-0.0305	0.00676	6.54e-06	<1.17×10-7	REGICOR Study		Sayols-Baixeras, 2019	EPIC-Italy	PM2.5	454	0.00067	+	0.00107	0.531		-	-	-	-	-	-	-	-		-	-	-	-	-	-	-	-
Sayols-Baixeras, 2032	cg12157761	chr 15: 71005778	UACA	PM2.5	630	-0.0277	0.00598	3.58e-06	<1.17×10-7	REGICOR Study		Sayols-Baixeras, 2019	EPIC-Italy	PM2.5	454	-0.00146	-	0.000841	0.0829		-	-	-	-	-	-	-	-		-	-	-	-	-	-	-	-
Sayols-Baixeras, 2033	cg11357013	chr 15: 73588054	NEO1	PM2.5	630	-0.0249	0.00561	8.98e-06	<1.17×10-7	REGICOR Study		Sayols-Baixeras, 2019	EPIC-Italy	PM2.5	454	0.00161	+	0.00101	0.113		-	-	-	-	-	-	-	-		-	-	-	-	-	-	-	-
Sayols-Baixeras, 2034	cg04767841	chr 16: 85656678	KIAA0182	PM2.5	630	-0.0302	0.00664	5.5e-06	<1.17×10-7	REGICOR Study		Sayols-Baixeras, 2019	EPIC-Italy	PM2.5	454	0.00113	+	0.000687	0.101		-	-	-	-	-	-	-	-		-	-	-	-	-	-	-	-
Sayols-Baixeras, 2035	cg04140267	chr 17: 21030030	DHRS7B	PM2.5	630	0.0519	0.0113	4.38e-06	<1.17×10-7	REGICOR Study		Sayols-Baixeras, 2019	EPIC-Italy	PM2.5	454	-0.00341	-	0.00698	0.625		-	-	-	-	-	-	-	-		-	-	-	-	-	-	-	-
Sayols-Baixeras, 2036	cg05343404	chr 19: 3608327	TBXA2R	PM2.5	630	-0.0268	0.0059	5.47e-06	<1.17×10-7	REGICOR Study		Sayols-Baixeras, 2019	EPIC-Italy	PM2.5	454	-0.000515	-	0.00124	0.676		-	-	-	-	-	-	-	-		-	-	-	-	-	-	-	-
Sayols-Baixeras, 2037	cg01403811	chr 22: 37771001	ELFN2	PM2.5	630	-0.0547	0.0116	2.69e-06	<1.17×10-7	REGICOR Study		Sayols-Baixeras, 2019	EPIC-Italy	PM2.5	454	0.0033	-	0.00149	0.0267		-	-	-	-	-	-	-	-		-	-	-	-	-	-	-	-
Pittman, 2020	cg14251777	chr7: 150147655	GIMAP8	PCB	518	-0.0061	-	4.13e-08	≤6.70E-08	ACHS-I		Pittman, 2020	ACHS-II	PCB	299	-0.0004	-	-	0.747		-	-	-	-	-	-	-	-		-	-	-	-	-	-	-	-
Pittman, 2020	cg12803754	chr5: 14676460	OTULIN	PCB	518	-0.0135	-	3.42e-08	≤6.70E-08	ACHS-I		Pittman, 2020	ACHS-II	PCB	299	-0.0029	-	-	0.421		-	-	-	-	-	-	-	-		-	-	-	-	-	-	-	-
Pittman, 2020	cg00475490	chr11: 86517110	PRSS23	PCB	518	-0.0224	-	2.47e-08	≤6.70E-08	ACHS-I		Pittman, 2020	ACHS-II	PCB	299	-0.0181	-	-	0.00279		-	-	-	-	-	-	-	-		-	-	-	-	-	-	-	-
Pittman, 2020	cg00941989	chr4: 8232817	SH3TC1	PCB	518	0.0103	-	4.89e-08	≤6.70E-08	ACHS-I		Pittman, 2020	ACHS-II	PCB	299	-0.0007	-	-	0.838		-	-	-	-	-	-	-	-		-	-	-	-	-	-	-	-
Pittman, 2020	cg25153882	chr7: 117499375	CTTNBP2	PCB	518	0.0086	-	1.41e-08	≤6.70E-08	ACHS-I		Pittman, 2020	ACHS-II	PCB	299	-0.0039	-	-	0.0897		-	-	-	-	-	-	-	-		-	-	-	-	-	-	-	-
Pittman, 2020	cg04991747	chr1: 230207211	GALNT2	PCB	518	0.011	-	3.4e-08	≤6.70E-08	ACHS-I		Pittman, 2020	ACHS-II	PCB	299	-0.0001	-	-	0.968		-	-	-	-	-	-	-	-		-	-	-	-	-	-	-	-
Pittman, 2020	cg14251777	chr7: 150147655	GIMAP8	PCB	518	-0.0059	-	1.65e-08	≤6.70E-08	ACHS-I		Pittman, 2020	ACHS-II	PCB	299	-0.0006	-	-	0.669		-	-	-	-	-	-	-	-		-	-	-	-	-	-	-	-
Pittman, 2020	cg00475490	chr11: 86517110	PRSS23	PCB	518	-0.0224	-	6.1e-09	≤6.70E-08	ACHS-I		Pittman, 2020	ACHS-II	PCB	299	-0.016	-	-	0.007		-	-	-	-	-	-	-	-		-	-	-	-	-	-	-	-
Pittman, 2020	cg18861197	chr8: 27209336	PTK2B	PCB	518	-0.0108	-	6.41e-08	≤6.70E-08	ACHS-I		Pittman, 2020	ACHS-II	PCB	299	-0.0019	-	-	0.485		-	-	-	-	-	-	-	-		-	-	-	-	-	-	-	-
Pittman, 2020	cg21566642	chr2: 233284661	AC068134.2	PCB	518	-0.0382	-	6.13e-08	≤6.70E-08	ACHS-I		Pittman, 2020	ACHS-II	PCB	299	-0.0015	-	-	0.898		-	-	-	-	-	-	-	-		-	-	-	-	-	-	-	-
Pittman, 2020	cg25506215	chr9: 35670577	CA9	PCB	518	0.0112	-	2.16e-08	≤6.70E-08	ACHS-I		Pittman, 2020	ACHS-II	PCB	299	-0.002	-	-	0.53		-	-	-	-	-	-	-	-		-	-	-	-	-	-	-	-
Pittman, 2020	cg06005913	chr3: 101451428	CEP97	PCB	518	0.0059	-	1.89e-08	≤6.70E-08	ACHS-I		Pittman, 2020	ACHS-II	PCB	299	0.0007	+	-	0.673		-	-	-	-	-	-	-	-		-	-	-	-	-	-	-	-
Pittman, 2020	cg18974766	chr6: 36775640	CPNE5	PCB	518	0.0053	-	1.35e-08	≤6.70E-08	ACHS-I		Pittman, 2020	ACHS-II	PCB	299	-0.0024	-	-	0.0724		-	-	-	-	-	-	-	-		-	-	-	-	-	-	-	-
Pittman, 2020	cg26266985	chr2: 133617227	LOC101928185	PCB	518	0.0111	-	4.2e-08	≤6.70E-08	ACHS-I		Pittman, 2020	ACHS-II	PCB	299	-0.0003	-	-	0.924		-	-	-	-	-	-	-	-		-	-	-	-	-	-	-	-
Pittman, 2020	cg12803754	chr5: 14676460	OTULIN	PCB	518	-0.0128	-	6.45e-09	≤6.70E-08	ACHS-I		Pittman, 2020	ACHS-II	PCB	299	-0.0041	-	-	0.26		-	-	-	-	-	-	-	-		-	-	-	-	-	-	-	-
Pittman, 2020	cg23235442	chr20: 52824228	PFDN4	PCB	518	-0.0034	-	5.38e-08	≤6.70E-08	ACHS-I		Pittman, 2020	ACHS-II	PCB	299	0.0013	+	-	0.16		-	-	-	-	-	-	-	-		-	-	-	-	-	-	-	-
Pittman, 2020	cg00475490	chr11: 86517110	PRSS23	PCB	518	-0.0217	-	8.23e-09	≤6.70E-08	ACHS-I		Pittman, 2020	ACHS-II	PCB	299	-0.0207	-	-	0.000133		-	-	-	-	-	-	-	-		-	-	-	-	-	-	-	-
Pittman, 2020	cg18861197	chr8: 27209336	PTK2B	PCB	518	-0.0106	-	1.93e-08	≤6.70E-08	ACHS-I		Pittman, 2020	ACHS-II	PCB	299	-0.0029	-	-	0.267		-	-	-	-	-	-	-	-		-	-	-	-	-	-	-	-
Pittman, 2020	cg00941989	chr4: 8232817	SH3TC1	PCB	518	0.0099	-	3.23e-08	≤6.70E-08	ACHS-I		Pittman, 2020	ACHS-II	PCB	299	0.0018	+	-	0.574		-	-	-	-	-	-	-	-		-	-	-	-	-	-	-	-
Pittman, 2020	cg04991747	chr1: 230207211	GALNT2	PCB	518	0.0107	-	1.84e-08	≤6.70E-08	ACHS-I		Pittman, 2020	ACHS-II	PCB	299	0.0002	+	-	0.928		-	-	-	-	-	-	-	-		-	-	-	-	-	-	-	-
Pittman, 2020	cg24512644	chr22: 41248902	ST13	PCB	518	0.0138	-	5.3e-08	≤6.70E-08	ACHS-I		Pittman, 2020	ACHS-II	PCB	299	-0.0089	-	-	0.0186		-	-	-	-	-	-	-	-		-	-	-	-	-	-	-	-
Pittman, 2020	cg08435853	chr8: 144790729	CCDC166	PCB	518	0.0402	-	3.98e-08	≤6.70E-08	ACHS-I		Pittman, 2020	ACHS-II	PCB	299	0.0097	+	-	0.422		-	-	-	-	-	-	-	-		-	-	-	-	-	-	-	-
Pittman, 2020	cg04991747	chr1: 230207211	GALNT2	PCB	518	0.0092	-	7.05e-09	≤6.70E-08	ACHS-I		Pittman, 2020	ACHS-II	PCB	299	-0.0004	-	-	0.88		-	-	-	-	-	-	-	-		-	-	-	-	-	-	-	-
Pittman, 2020	cg11821245	chr11: 18433683	LDHC	PCB	518	0.0423	-	4.35e-08	≤6.70E-08	ACHS-I		Pittman, 2020	ACHS-II	PCB	299	-0.0015	-	-	0.925		-	-	-	-	-	-	-	-		-	-	-	-	-	-	-	-
Pittman, 2020	cg25153882	chr7: 117499375	CTTNBP2	PCB	518	0.0084	-	7.39e-09	≤6.70E-08	ACHS-I		Pittman, 2020	ACHS-II	PCB	299	-0.0026	-	-	0.271		-	-	-	-	-	-	-	-		-	-	-	-	-	-	-	-
Pittman, 2020	cg04991747	chr1: 230207211	GALNT2	PCB	518	0.0105	-	6.17e-08	≤6.70E-08	ACHS-I		Pittman, 2020	ACHS-II	PCB	299	-0.0001	-	-	0.967		-	-	-	-	-	-	-	-		-	-	-	-	-	-	-	-
Pittman, 2020	cg24512644	chr22: 41248902	ST13	PCB	518	0.013	-	4.63e-08	≤6.70E-08	ACHS-I		Pittman, 2020	ACHS-II	PCB	299	-0.0092	-	-	0.0113		-	-	-	-	-	-	-	-		-	-	-	-	-	-	-	-
Pittman, 2020	cg09639964	chr17: 909300	TIMM22	PCB	518	0.0275	-	6.41e-08	≤6.70E-08	ACHS-I		Pittman, 2020	ACHS-II	PCB	299	-0.0037	-	-	0.525		-	-	-	-	-	-	-	-		-	-	-	-	-	-	-	-
The reported coefficents represent: Change in methylation per 10 μg/m3 increse in NO2 concentration (de F.C. Lichtenfels, 2018); Change in methylation per 10 μg/m3 increse in NO2 or PM2.5 (Lee, 2019); Change in methylation per 10 μg/m3 increse in NO2 or PM2.5 (Plusquin, 2017); Change in methylation per μg/m3 increse in NO2 or PM2.5 (Sayols-Baixeras, 2019); Change in methylation per ppb increse in…
